# Supplementary material for: Objective monitoring of motor symptom severity and their progression in Parkinson’s disease using a digital gait device
Source: Sci Rep. 2025 Jul 15;15:25541. doi: 10.1038/s41598-025-09088-7 (PMC12263828; doi:10.1038/s41598-025-09088-7)
Supplement: Supplementary file 3 — Supplementary Material 3 [file 41598_2025_9088_MOESM3_ESM.xlsx]

## Sheet: LuxPark
Outcome	Task	Gait Parameter	adjusted p-value
Axial_rdmSlope	Count	Gait.Speed..m.s.	0.132
Axial_rdmSlope	Count	Heel.Strike.Angle..deg.	1
Axial_rdmSlope	Count	Landing.Impact..g.	1
Axial_rdmSlope	Count	Max..Foot.Clearance..cm.	1
Axial_rdmSlope	Count	Max..Lateral.Excursion..cm.	1
Axial_rdmSlope	Count	Max..Sensor.Lift..cm.	0.8162
Axial_rdmSlope	Count	Max..Toe.Clearance..cm.	0.4022
Axial_rdmSlope	Count	Stance.Time....	0.1641
Axial_rdmSlope	Count	Stance.Time..s.	0.6956
Axial_rdmSlope	Count	Stride.Length..cm.	0.3646
Axial_rdmSlope	Count	Stride.Time..s.	1
Axial_rdmSlope	Count	Swing.Time....	0.1641
Axial_rdmSlope	Count	Swing.Time..s.	1
Axial_rdmSlope	Count	Toe.Off.Angle..deg.	0.3646
Axial_rdmSlope	Count	Turning.Angle..deg.	1
Axial_rdmSlope	Tray	Gait.Speed..m.s.	0.0052
Axial_rdmSlope	Tray	Heel.Strike.Angle..deg.	1
Axial_rdmSlope	Tray	Landing.Impact..g.	1
Axial_rdmSlope	Tray	Max..Foot.Clearance..cm.	0.3646
Axial_rdmSlope	Tray	Max..Lateral.Excursion..cm.	0.4022
Axial_rdmSlope	Tray	Max..Sensor.Lift..cm.	0.8327
Axial_rdmSlope	Tray	Max..Toe.Clearance..cm.	0.0184
Axial_rdmSlope	Tray	Stance.Time....	0.0997
Axial_rdmSlope	Tray	Stance.Time..s.	1
Axial_rdmSlope	Tray	Stride.Length..cm.	0.0052
Axial_rdmSlope	Tray	Stride.Time..s.	1
Axial_rdmSlope	Tray	Swing.Time....	0.0997
Axial_rdmSlope	Tray	Swing.Time..s.	1
Axial_rdmSlope	Tray	Toe.Off.Angle..deg.	0.132
Axial_rdmSlope	Tray	Turning.Angle..deg.	1
Axial_rdmSlope	TUG	Gait.Speed..m.s.	0.0052
Axial_rdmSlope	TUG	Heel.Strike.Angle..deg.	1
Axial_rdmSlope	TUG	Landing.Impact..g.	1
Axial_rdmSlope	TUG	Max..Foot.Clearance..cm.	1
Axial_rdmSlope	TUG	Max..Lateral.Excursion..cm.	1
Axial_rdmSlope	TUG	Max..Sensor.Lift..cm.	0.4619
Axial_rdmSlope	TUG	Max..Toe.Clearance..cm.	0.1641
Axial_rdmSlope	TUG	Stance.Time....	0.1786
Axial_rdmSlope	TUG	Stance.Time..s.	0.4619
Axial_rdmSlope	TUG	Stride.Length..cm.	0.0058
Axial_rdmSlope	TUG	Stride.Time..s.	0.7247
Axial_rdmSlope	TUG	Swing.Time....	0.1786
Axial_rdmSlope	TUG	Swing.Time..s.	1
Axial_rdmSlope	TUG	Toe.Off.Angle..deg.	0.0065
Axial_rdmSlope	TUG	Turning.Angle..deg.	1
Axial_rdmSlope	Turn	Gait.Speed..m.s.	0.4619
Axial_rdmSlope	Turn	Heel.Strike.Angle..deg.	1
Axial_rdmSlope	Turn	Landing.Impact..g.	1
Axial_rdmSlope	Turn	Max..Foot.Clearance..cm.	1
Axial_rdmSlope	Turn	Max..Lateral.Excursion..cm.	1
Axial_rdmSlope	Turn	Max..Sensor.Lift..cm.	0.7247
Axial_rdmSlope	Turn	Max..Toe.Clearance..cm.	1
Axial_rdmSlope	Turn	Stance.Time....	1
Axial_rdmSlope	Turn	Stance.Time..s.	1
Axial_rdmSlope	Turn	Stride.Length..cm.	0.3646
Axial_rdmSlope	Turn	Stride.Time..s.	1
Axial_rdmSlope	Turn	Swing.Time....	1
Axial_rdmSlope	Turn	Swing.Time..s.	1
Axial_rdmSlope	Turn	Toe.Off.Angle..deg.	0.1636
Axial_rdmSlope	Turn	Turning.Angle..deg.	1
Axial_score	Count	Gait.Speed..m.s.	0.0002
Axial_score	Count	Heel.Strike.Angle..deg.	1
Axial_score	Count	Landing.Impact..g.	0.032
Axial_score	Count	Max..Foot.Clearance..cm.	0.0441
Axial_score	Count	Max..Lateral.Excursion..cm.	0.1673
Axial_score	Count	Max..Sensor.Lift..cm.	0.0021
Axial_score	Count	Max..Toe.Clearance..cm.	0.0408
Axial_score	Count	Stance.Time....	1
Axial_score	Count	Stance.Time..s.	0.7973
Axial_score	Count	Stride.Length..cm.	0.0029
Axial_score	Count	Stride.Time..s.	0.6831
Axial_score	Count	Swing.Time....	1
Axial_score	Count	Swing.Time..s.	1
Axial_score	Count	Toe.Off.Angle..deg.	0.0026
Axial_score	Count	Turning.Angle..deg.	1
Axial_score	Tray	Gait.Speed..m.s.	0
Axial_score	Tray	Heel.Strike.Angle..deg.	1
Axial_score	Tray	Landing.Impact..g.	0.8258
Axial_score	Tray	Max..Foot.Clearance..cm.	0.0694
Axial_score	Tray	Max..Lateral.Excursion..cm.	0.1055
Axial_score	Tray	Max..Sensor.Lift..cm.	0.0008
Axial_score	Tray	Max..Toe.Clearance..cm.	0.0002
Axial_score	Tray	Stance.Time....	0.0626
Axial_score	Tray	Stance.Time..s.	1
Axial_score	Tray	Stride.Length..cm.	0
Axial_score	Tray	Stride.Time..s.	1
Axial_score	Tray	Swing.Time....	0.0626
Axial_score	Tray	Swing.Time..s.	1
Axial_score	Tray	Toe.Off.Angle..deg.	0.0013
Axial_score	Tray	Turning.Angle..deg.	1
Axial_score	TUG	Gait.Speed..m.s.	0
Axial_score	TUG	Heel.Strike.Angle..deg.	1
Axial_score	TUG	Landing.Impact..g.	1
Axial_score	TUG	Max..Foot.Clearance..cm.	0.1683
Axial_score	TUG	Max..Lateral.Excursion..cm.	0.3444
Axial_score	TUG	Max..Sensor.Lift..cm.	0.0053
Axial_score	TUG	Max..Toe.Clearance..cm.	0.0001
Axial_score	TUG	Stance.Time....	0.0003
Axial_score	TUG	Stance.Time..s.	0.0084
Axial_score	TUG	Stride.Length..cm.	0
Axial_score	TUG	Stride.Time..s.	0.0408
Axial_score	TUG	Swing.Time....	0.0003
Axial_score	TUG	Swing.Time..s.	1
Axial_score	TUG	Toe.Off.Angle..deg.	0
Axial_score	TUG	Turning.Angle..deg.	1
Axial_score	Turn	Gait.Speed..m.s.	0.0014
Axial_score	Turn	Heel.Strike.Angle..deg.	1
Axial_score	Turn	Landing.Impact..g.	1
Axial_score	Turn	Max..Foot.Clearance..cm.	1
Axial_score	Turn	Max..Lateral.Excursion..cm.	1
Axial_score	Turn	Max..Sensor.Lift..cm.	0.0148
Axial_score	Turn	Max..Toe.Clearance..cm.	0.0387
Axial_score	Turn	Stance.Time....	0.2468
Axial_score	Turn	Stance.Time..s.	1
Axial_score	Turn	Stride.Length..cm.	0.0002
Axial_score	Turn	Stride.Time..s.	1
Axial_score	Turn	Swing.Time....	0.2468
Axial_score	Turn	Swing.Time..s.	1
Axial_score	Turn	Toe.Off.Angle..deg.	0.0016
Axial_score	Turn	Turning.Angle..deg.	1
latenttime	Count	Gait.Speed..m.s.	0.4262
latenttime	Count	Heel.Strike.Angle..deg.	1
latenttime	Count	Landing.Impact..g.	1
latenttime	Count	Max..Foot.Clearance..cm.	1
latenttime	Count	Max..Lateral.Excursion..cm.	1
latenttime	Count	Max..Sensor.Lift..cm.	0.0259
latenttime	Count	Max..Toe.Clearance..cm.	1
latenttime	Count	Stance.Time....	1
latenttime	Count	Stance.Time..s.	1
latenttime	Count	Stride.Length..cm.	0.6566
latenttime	Count	Stride.Time..s.	1
latenttime	Count	Swing.Time....	1
latenttime	Count	Swing.Time..s.	1
latenttime	Count	Toe.Off.Angle..deg.	0.0468
latenttime	Count	Turning.Angle..deg.	1
latenttime	Tray	Gait.Speed..m.s.	0.0038
latenttime	Tray	Heel.Strike.Angle..deg.	1
latenttime	Tray	Landing.Impact..g.	1
latenttime	Tray	Max..Foot.Clearance..cm.	1
latenttime	Tray	Max..Lateral.Excursion..cm.	1
latenttime	Tray	Max..Sensor.Lift..cm.	0.0611
latenttime	Tray	Max..Toe.Clearance..cm.	1
latenttime	Tray	Stance.Time....	0.0836
latenttime	Tray	Stance.Time..s.	1
latenttime	Tray	Stride.Length..cm.	0.0183
latenttime	Tray	Stride.Time..s.	1
latenttime	Tray	Swing.Time....	0.0836
latenttime	Tray	Swing.Time..s.	1
latenttime	Tray	Toe.Off.Angle..deg.	0.0928
latenttime	Tray	Turning.Angle..deg.	1
latenttime	TUG	Gait.Speed..m.s.	0.0001
latenttime	TUG	Heel.Strike.Angle..deg.	1
latenttime	TUG	Landing.Impact..g.	0.5633
latenttime	TUG	Max..Foot.Clearance..cm.	1
latenttime	TUG	Max..Lateral.Excursion..cm.	0.8755
latenttime	TUG	Max..Sensor.Lift..cm.	0.0002
latenttime	TUG	Max..Toe.Clearance..cm.	0.1318
latenttime	TUG	Stance.Time....	0.056
latenttime	TUG	Stance.Time..s.	0.0578
latenttime	TUG	Stride.Length..cm.	0.0003
latenttime	TUG	Stride.Time..s.	0.0836
latenttime	TUG	Swing.Time....	0.056
latenttime	TUG	Swing.Time..s.	1
latenttime	TUG	Toe.Off.Angle..deg.	0.0001
latenttime	TUG	Turning.Angle..deg.	1
latenttime	Turn	Gait.Speed..m.s.	0.0002
latenttime	Turn	Heel.Strike.Angle..deg.	1
latenttime	Turn	Landing.Impact..g.	1
latenttime	Turn	Max..Foot.Clearance..cm.	1
latenttime	Turn	Max..Lateral.Excursion..cm.	1
latenttime	Turn	Max..Sensor.Lift..cm.	0.0001
latenttime	Turn	Max..Toe.Clearance..cm.	0.4018
latenttime	Turn	Stance.Time....	0.5515
latenttime	Turn	Stance.Time..s.	1
latenttime	Turn	Stride.Length..cm.	0.0001
latenttime	Turn	Stride.Time..s.	1
latenttime	Turn	Swing.Time....	0.5515
latenttime	Turn	Swing.Time..s.	1
latenttime	Turn	Toe.Off.Angle..deg.	0.0003
latenttime	Turn	Turning.Angle..deg.	1
PIGD_rdmSlope	Count	Gait.Speed..m.s.	1
PIGD_rdmSlope	Count	Heel.Strike.Angle..deg.	1
PIGD_rdmSlope	Count	Landing.Impact..g.	1
PIGD_rdmSlope	Count	Max..Foot.Clearance..cm.	1
PIGD_rdmSlope	Count	Max..Lateral.Excursion..cm.	1
PIGD_rdmSlope	Count	Max..Sensor.Lift..cm.	1
PIGD_rdmSlope	Count	Max..Toe.Clearance..cm.	1
PIGD_rdmSlope	Count	Stance.Time....	1
PIGD_rdmSlope	Count	Stance.Time..s.	1
PIGD_rdmSlope	Count	Stride.Length..cm.	1
PIGD_rdmSlope	Count	Stride.Time..s.	1
PIGD_rdmSlope	Count	Swing.Time....	1
PIGD_rdmSlope	Count	Swing.Time..s.	1
PIGD_rdmSlope	Count	Toe.Off.Angle..deg.	1
PIGD_rdmSlope	Count	Turning.Angle..deg.	1
PIGD_rdmSlope	Tray	Gait.Speed..m.s.	0.4469
PIGD_rdmSlope	Tray	Heel.Strike.Angle..deg.	1
PIGD_rdmSlope	Tray	Landing.Impact..g.	1
PIGD_rdmSlope	Tray	Max..Foot.Clearance..cm.	0.6792
PIGD_rdmSlope	Tray	Max..Lateral.Excursion..cm.	1
PIGD_rdmSlope	Tray	Max..Sensor.Lift..cm.	1
PIGD_rdmSlope	Tray	Max..Toe.Clearance..cm.	0.5869
PIGD_rdmSlope	Tray	Stance.Time....	0.6792
PIGD_rdmSlope	Tray	Stance.Time..s.	1
PIGD_rdmSlope	Tray	Stride.Length..cm.	0.313
PIGD_rdmSlope	Tray	Stride.Time..s.	1
PIGD_rdmSlope	Tray	Swing.Time....	0.6792
PIGD_rdmSlope	Tray	Swing.Time..s.	1
PIGD_rdmSlope	Tray	Toe.Off.Angle..deg.	1
PIGD_rdmSlope	Tray	Turning.Angle..deg.	1
PIGD_rdmSlope	TUG	Gait.Speed..m.s.	0.1789
PIGD_rdmSlope	TUG	Heel.Strike.Angle..deg.	1
PIGD_rdmSlope	TUG	Landing.Impact..g.	1
PIGD_rdmSlope	TUG	Max..Foot.Clearance..cm.	1
PIGD_rdmSlope	TUG	Max..Lateral.Excursion..cm.	1
PIGD_rdmSlope	TUG	Max..Sensor.Lift..cm.	1
PIGD_rdmSlope	TUG	Max..Toe.Clearance..cm.	0.6792
PIGD_rdmSlope	TUG	Stance.Time....	0.5869
PIGD_rdmSlope	TUG	Stance.Time..s.	1
PIGD_rdmSlope	TUG	Stride.Length..cm.	0.2184
PIGD_rdmSlope	TUG	Stride.Time..s.	1
PIGD_rdmSlope	TUG	Swing.Time....	0.5869
PIGD_rdmSlope	TUG	Swing.Time..s.	1
PIGD_rdmSlope	TUG	Toe.Off.Angle..deg.	0.4469
PIGD_rdmSlope	TUG	Turning.Angle..deg.	1
PIGD_rdmSlope	Turn	Gait.Speed..m.s.	1
PIGD_rdmSlope	Turn	Heel.Strike.Angle..deg.	1
PIGD_rdmSlope	Turn	Landing.Impact..g.	1
PIGD_rdmSlope	Turn	Max..Foot.Clearance..cm.	1
PIGD_rdmSlope	Turn	Max..Lateral.Excursion..cm.	1
PIGD_rdmSlope	Turn	Max..Sensor.Lift..cm.	1
PIGD_rdmSlope	Turn	Max..Toe.Clearance..cm.	1
PIGD_rdmSlope	Turn	Stance.Time....	1
PIGD_rdmSlope	Turn	Stance.Time..s.	1
PIGD_rdmSlope	Turn	Stride.Length..cm.	1
PIGD_rdmSlope	Turn	Stride.Time..s.	1
PIGD_rdmSlope	Turn	Swing.Time....	1
PIGD_rdmSlope	Turn	Swing.Time..s.	1
PIGD_rdmSlope	Turn	Toe.Off.Angle..deg.	1
PIGD_rdmSlope	Turn	Turning.Angle..deg.	1
PIGD_score	Count	Gait.Speed..m.s.	0.003
PIGD_score	Count	Heel.Strike.Angle..deg.	1
PIGD_score	Count	Landing.Impact..g.	0.1533
PIGD_score	Count	Max..Foot.Clearance..cm.	0.1204
PIGD_score	Count	Max..Lateral.Excursion..cm.	0.078
PIGD_score	Count	Max..Sensor.Lift..cm.	0.0011
PIGD_score	Count	Max..Toe.Clearance..cm.	0.0101
PIGD_score	Count	Stance.Time....	1
PIGD_score	Count	Stance.Time..s.	1
PIGD_score	Count	Stride.Length..cm.	0.0045
PIGD_score	Count	Stride.Time..s.	1
PIGD_score	Count	Swing.Time....	1
PIGD_score	Count	Swing.Time..s.	1
PIGD_score	Count	Toe.Off.Angle..deg.	0.0008
PIGD_score	Count	Turning.Angle..deg.	1
PIGD_score	Tray	Gait.Speed..m.s.	0.0005
PIGD_score	Tray	Heel.Strike.Angle..deg.	1
PIGD_score	Tray	Landing.Impact..g.	1
PIGD_score	Tray	Max..Foot.Clearance..cm.	0.2395
PIGD_score	Tray	Max..Lateral.Excursion..cm.	0.0413
PIGD_score	Tray	Max..Sensor.Lift..cm.	0.0005
PIGD_score	Tray	Max..Toe.Clearance..cm.	0.0008
PIGD_score	Tray	Stance.Time....	0.5536
PIGD_score	Tray	Stance.Time..s.	1
PIGD_score	Tray	Stride.Length..cm.	0
PIGD_score	Tray	Stride.Time..s.	1
PIGD_score	Tray	Swing.Time....	0.5536
PIGD_score	Tray	Swing.Time..s.	0.6405
PIGD_score	Tray	Toe.Off.Angle..deg.	0.0002
PIGD_score	Tray	Turning.Angle..deg.	1
PIGD_score	TUG	Gait.Speed..m.s.	0
PIGD_score	TUG	Heel.Strike.Angle..deg.	1
PIGD_score	TUG	Landing.Impact..g.	1
PIGD_score	TUG	Max..Foot.Clearance..cm.	1
PIGD_score	TUG	Max..Lateral.Excursion..cm.	0.1533
PIGD_score	TUG	Max..Sensor.Lift..cm.	0.0017
PIGD_score	TUG	Max..Toe.Clearance..cm.	0.0002
PIGD_score	TUG	Stance.Time....	0.0017
PIGD_score	TUG	Stance.Time..s.	0.1519
PIGD_score	TUG	Stride.Length..cm.	0
PIGD_score	TUG	Stride.Time..s.	0.5536
PIGD_score	TUG	Swing.Time....	0.0017
PIGD_score	TUG	Swing.Time..s.	1
PIGD_score	TUG	Toe.Off.Angle..deg.	0
PIGD_score	TUG	Turning.Angle..deg.	1
PIGD_score	Turn	Gait.Speed..m.s.	0.0183
PIGD_score	Turn	Heel.Strike.Angle..deg.	1
PIGD_score	Turn	Landing.Impact..g.	1
PIGD_score	Turn	Max..Foot.Clearance..cm.	1
PIGD_score	Turn	Max..Lateral.Excursion..cm.	1
PIGD_score	Turn	Max..Sensor.Lift..cm.	0.0008
PIGD_score	Turn	Max..Toe.Clearance..cm.	0.4676
PIGD_score	Turn	Stance.Time....	1
PIGD_score	Turn	Stance.Time..s.	1
PIGD_score	Turn	Stride.Length..cm.	0.0009
PIGD_score	Turn	Stride.Time..s.	1
PIGD_score	Turn	Swing.Time....	1
PIGD_score	Turn	Swing.Time..s.	0.6636
PIGD_score	Turn	Toe.Off.Angle..deg.	0.0002
PIGD_score	Turn	Turning.Angle..deg.	1
TD_rdmSlope	Count	Gait.Speed..m.s.	0.5838
TD_rdmSlope	Count	Heel.Strike.Angle..deg.	1
TD_rdmSlope	Count	Landing.Impact..g.	1
TD_rdmSlope	Count	Max..Foot.Clearance..cm.	1
TD_rdmSlope	Count	Max..Lateral.Excursion..cm.	1
TD_rdmSlope	Count	Max..Sensor.Lift..cm.	1
TD_rdmSlope	Count	Max..Toe.Clearance..cm.	0.6278
TD_rdmSlope	Count	Stance.Time....	1
TD_rdmSlope	Count	Stance.Time..s.	1
TD_rdmSlope	Count	Stride.Length..cm.	0.7307
TD_rdmSlope	Count	Stride.Time..s.	1
TD_rdmSlope	Count	Swing.Time....	1
TD_rdmSlope	Count	Swing.Time..s.	1
TD_rdmSlope	Count	Toe.Off.Angle..deg.	0.689
TD_rdmSlope	Count	Turning.Angle..deg.	1
TD_rdmSlope	Tray	Gait.Speed..m.s.	0.0249
TD_rdmSlope	Tray	Heel.Strike.Angle..deg.	1
TD_rdmSlope	Tray	Landing.Impact..g.	1
TD_rdmSlope	Tray	Max..Foot.Clearance..cm.	0.3124
TD_rdmSlope	Tray	Max..Lateral.Excursion..cm.	0.4228
TD_rdmSlope	Tray	Max..Sensor.Lift..cm.	0.7059
TD_rdmSlope	Tray	Max..Toe.Clearance..cm.	0.0409
TD_rdmSlope	Tray	Stance.Time....	0.291
TD_rdmSlope	Tray	Stance.Time..s.	1
TD_rdmSlope	Tray	Stride.Length..cm.	0.0108
TD_rdmSlope	Tray	Stride.Time..s.	1
TD_rdmSlope	Tray	Swing.Time....	0.291
TD_rdmSlope	Tray	Swing.Time..s.	1
TD_rdmSlope	Tray	Toe.Off.Angle..deg.	0.2431
TD_rdmSlope	Tray	Turning.Angle..deg.	1
TD_rdmSlope	TUG	Gait.Speed..m.s.	0.008
TD_rdmSlope	TUG	Heel.Strike.Angle..deg.	1
TD_rdmSlope	TUG	Landing.Impact..g.	1
TD_rdmSlope	TUG	Max..Foot.Clearance..cm.	1
TD_rdmSlope	TUG	Max..Lateral.Excursion..cm.	1
TD_rdmSlope	TUG	Max..Sensor.Lift..cm.	0.4228
TD_rdmSlope	TUG	Max..Toe.Clearance..cm.	0.1635
TD_rdmSlope	TUG	Stance.Time....	0.2431
TD_rdmSlope	TUG	Stance.Time..s.	0.6487
TD_rdmSlope	TUG	Stride.Length..cm.	0.008
TD_rdmSlope	TUG	Stride.Time..s.	1
TD_rdmSlope	TUG	Swing.Time....	0.2431
TD_rdmSlope	TUG	Swing.Time..s.	1
TD_rdmSlope	TUG	Toe.Off.Angle..deg.	0.0112
TD_rdmSlope	TUG	Turning.Angle..deg.	1
TD_rdmSlope	Turn	Gait.Speed..m.s.	1
TD_rdmSlope	Turn	Heel.Strike.Angle..deg.	1
TD_rdmSlope	Turn	Landing.Impact..g.	1
TD_rdmSlope	Turn	Max..Foot.Clearance..cm.	1
TD_rdmSlope	Turn	Max..Lateral.Excursion..cm.	1
TD_rdmSlope	Turn	Max..Sensor.Lift..cm.	0.7778
TD_rdmSlope	Turn	Max..Toe.Clearance..cm.	1
TD_rdmSlope	Turn	Stance.Time....	1
TD_rdmSlope	Turn	Stance.Time..s.	1
TD_rdmSlope	Turn	Stride.Length..cm.	0.6278
TD_rdmSlope	Turn	Stride.Time..s.	1
TD_rdmSlope	Turn	Swing.Time....	1
TD_rdmSlope	Turn	Swing.Time..s.	1
TD_rdmSlope	Turn	Toe.Off.Angle..deg.	0.2431
TD_rdmSlope	Turn	Turning.Angle..deg.	1
TD_score	Count	Gait.Speed..m.s.	1
TD_score	Count	Heel.Strike.Angle..deg.	1
TD_score	Count	Landing.Impact..g.	1
TD_score	Count	Max..Foot.Clearance..cm.	1
TD_score	Count	Max..Lateral.Excursion..cm.	1
TD_score	Count	Max..Sensor.Lift..cm.	1
TD_score	Count	Max..Toe.Clearance..cm.	1
TD_score	Count	Stance.Time....	1
TD_score	Count	Stance.Time..s.	1
TD_score	Count	Stride.Length..cm.	1
TD_score	Count	Stride.Time..s.	1
TD_score	Count	Swing.Time....	1
TD_score	Count	Swing.Time..s.	1
TD_score	Count	Toe.Off.Angle..deg.	1
TD_score	Count	Turning.Angle..deg.	1
TD_score	Tray	Gait.Speed..m.s.	1
TD_score	Tray	Heel.Strike.Angle..deg.	1
TD_score	Tray	Landing.Impact..g.	1
TD_score	Tray	Max..Foot.Clearance..cm.	1
TD_score	Tray	Max..Lateral.Excursion..cm.	1
TD_score	Tray	Max..Sensor.Lift..cm.	1
TD_score	Tray	Max..Toe.Clearance..cm.	1
TD_score	Tray	Stance.Time....	1
TD_score	Tray	Stance.Time..s.	1
TD_score	Tray	Stride.Length..cm.	1
TD_score	Tray	Stride.Time..s.	1
TD_score	Tray	Swing.Time....	1
TD_score	Tray	Swing.Time..s.	1
TD_score	Tray	Toe.Off.Angle..deg.	1
TD_score	Tray	Turning.Angle..deg.	1
TD_score	TUG	Gait.Speed..m.s.	1
TD_score	TUG	Heel.Strike.Angle..deg.	1
TD_score	TUG	Landing.Impact..g.	1
TD_score	TUG	Max..Foot.Clearance..cm.	1
TD_score	TUG	Max..Lateral.Excursion..cm.	1
TD_score	TUG	Max..Sensor.Lift..cm.	1
TD_score	TUG	Max..Toe.Clearance..cm.	1
TD_score	TUG	Stance.Time....	1
TD_score	TUG	Stance.Time..s.	1
TD_score	TUG	Stride.Length..cm.	1
TD_score	TUG	Stride.Time..s.	1
TD_score	TUG	Swing.Time....	1
TD_score	TUG	Swing.Time..s.	1
TD_score	TUG	Toe.Off.Angle..deg.	1
TD_score	TUG	Turning.Angle..deg.	1
TD_score	Turn	Gait.Speed..m.s.	1
TD_score	Turn	Heel.Strike.Angle..deg.	1
TD_score	Turn	Landing.Impact..g.	1
TD_score	Turn	Max..Foot.Clearance..cm.	1
TD_score	Turn	Max..Lateral.Excursion..cm.	1
TD_score	Turn	Max..Sensor.Lift..cm.	1
TD_score	Turn	Max..Toe.Clearance..cm.	1
TD_score	Turn	Stance.Time....	1
TD_score	Turn	Stance.Time..s.	1
TD_score	Turn	Stride.Length..cm.	1
TD_score	Turn	Stride.Time..s.	1
TD_score	Turn	Swing.Time....	1
TD_score	Turn	Swing.Time..s.	1
TD_score	Turn	Toe.Off.Angle..deg.	1
TD_score	Turn	Turning.Angle..deg.	1
UPDRS1_rdmSlope	Count	Gait.Speed..m.s.	0.1663
UPDRS1_rdmSlope	Count	Heel.Strike.Angle..deg.	1
UPDRS1_rdmSlope	Count	Landing.Impact..g.	1
UPDRS1_rdmSlope	Count	Max..Foot.Clearance..cm.	1
UPDRS1_rdmSlope	Count	Max..Lateral.Excursion..cm.	1
UPDRS1_rdmSlope	Count	Max..Sensor.Lift..cm.	0.64
UPDRS1_rdmSlope	Count	Max..Toe.Clearance..cm.	0.3094
UPDRS1_rdmSlope	Count	Stance.Time....	0.472
UPDRS1_rdmSlope	Count	Stance.Time..s.	1
UPDRS1_rdmSlope	Count	Stride.Length..cm.	0.3094
UPDRS1_rdmSlope	Count	Stride.Time..s.	1
UPDRS1_rdmSlope	Count	Swing.Time....	0.472
UPDRS1_rdmSlope	Count	Swing.Time..s.	1
UPDRS1_rdmSlope	Count	Toe.Off.Angle..deg.	0.214
UPDRS1_rdmSlope	Count	Turning.Angle..deg.	1
UPDRS1_rdmSlope	Tray	Gait.Speed..m.s.	0.0112
UPDRS1_rdmSlope	Tray	Heel.Strike.Angle..deg.	1
UPDRS1_rdmSlope	Tray	Landing.Impact..g.	1
UPDRS1_rdmSlope	Tray	Max..Foot.Clearance..cm.	0.3447
UPDRS1_rdmSlope	Tray	Max..Lateral.Excursion..cm.	0.281
UPDRS1_rdmSlope	Tray	Max..Sensor.Lift..cm.	0.7443
UPDRS1_rdmSlope	Tray	Max..Toe.Clearance..cm.	0.0163
UPDRS1_rdmSlope	Tray	Stance.Time....	0.214
UPDRS1_rdmSlope	Tray	Stance.Time..s.	1
UPDRS1_rdmSlope	Tray	Stride.Length..cm.	0.0037
UPDRS1_rdmSlope	Tray	Stride.Time..s.	1
UPDRS1_rdmSlope	Tray	Swing.Time....	0.214
UPDRS1_rdmSlope	Tray	Swing.Time..s.	1
UPDRS1_rdmSlope	Tray	Toe.Off.Angle..deg.	0.1187
UPDRS1_rdmSlope	Tray	Turning.Angle..deg.	1
UPDRS1_rdmSlope	TUG	Gait.Speed..m.s.	0.0017
UPDRS1_rdmSlope	TUG	Heel.Strike.Angle..deg.	1
UPDRS1_rdmSlope	TUG	Landing.Impact..g.	1
UPDRS1_rdmSlope	TUG	Max..Foot.Clearance..cm.	1
UPDRS1_rdmSlope	TUG	Max..Lateral.Excursion..cm.	1
UPDRS1_rdmSlope	TUG	Max..Sensor.Lift..cm.	0.281
UPDRS1_rdmSlope	TUG	Max..Toe.Clearance..cm.	0.1228
UPDRS1_rdmSlope	TUG	Stance.Time....	0.1618
UPDRS1_rdmSlope	TUG	Stance.Time..s.	0.4662
UPDRS1_rdmSlope	TUG	Stride.Length..cm.	0.0017
UPDRS1_rdmSlope	TUG	Stride.Time..s.	0.7465
UPDRS1_rdmSlope	TUG	Swing.Time....	0.1618
UPDRS1_rdmSlope	TUG	Swing.Time..s.	1
UPDRS1_rdmSlope	TUG	Toe.Off.Angle..deg.	0.0017
UPDRS1_rdmSlope	TUG	Turning.Angle..deg.	1
UPDRS1_rdmSlope	Turn	Gait.Speed..m.s.	0.6275
UPDRS1_rdmSlope	Turn	Heel.Strike.Angle..deg.	1
UPDRS1_rdmSlope	Turn	Landing.Impact..g.	1
UPDRS1_rdmSlope	Turn	Max..Foot.Clearance..cm.	1
UPDRS1_rdmSlope	Turn	Max..Lateral.Excursion..cm.	1
UPDRS1_rdmSlope	Turn	Max..Sensor.Lift..cm.	0.4894
UPDRS1_rdmSlope	Turn	Max..Toe.Clearance..cm.	1
UPDRS1_rdmSlope	Turn	Stance.Time....	1
UPDRS1_rdmSlope	Turn	Stance.Time..s.	1
UPDRS1_rdmSlope	Turn	Stride.Length..cm.	0.3094
UPDRS1_rdmSlope	Turn	Stride.Time..s.	1
UPDRS1_rdmSlope	Turn	Swing.Time....	1
UPDRS1_rdmSlope	Turn	Swing.Time..s.	1
UPDRS1_rdmSlope	Turn	Toe.Off.Angle..deg.	0.1072
UPDRS1_rdmSlope	Turn	Turning.Angle..deg.	1
UPDRS1_score	Count	Gait.Speed..m.s.	0.6225
UPDRS1_score	Count	Heel.Strike.Angle..deg.	1
UPDRS1_score	Count	Landing.Impact..g.	1
UPDRS1_score	Count	Max..Foot.Clearance..cm.	1
UPDRS1_score	Count	Max..Lateral.Excursion..cm.	0.6225
UPDRS1_score	Count	Max..Sensor.Lift..cm.	1
UPDRS1_score	Count	Max..Toe.Clearance..cm.	1
UPDRS1_score	Count	Stance.Time....	1
UPDRS1_score	Count	Stance.Time..s.	1
UPDRS1_score	Count	Stride.Length..cm.	1
UPDRS1_score	Count	Stride.Time..s.	1
UPDRS1_score	Count	Swing.Time....	1
UPDRS1_score	Count	Swing.Time..s.	1
UPDRS1_score	Count	Toe.Off.Angle..deg.	1
UPDRS1_score	Count	Turning.Angle..deg.	1
UPDRS1_score	Tray	Gait.Speed..m.s.	0.9934
UPDRS1_score	Tray	Heel.Strike.Angle..deg.	1
UPDRS1_score	Tray	Landing.Impact..g.	1
UPDRS1_score	Tray	Max..Foot.Clearance..cm.	1
UPDRS1_score	Tray	Max..Lateral.Excursion..cm.	1
UPDRS1_score	Tray	Max..Sensor.Lift..cm.	1
UPDRS1_score	Tray	Max..Toe.Clearance..cm.	1
UPDRS1_score	Tray	Stance.Time....	0.9934
UPDRS1_score	Tray	Stance.Time..s.	1
UPDRS1_score	Tray	Stride.Length..cm.	1
UPDRS1_score	Tray	Stride.Time..s.	1
UPDRS1_score	Tray	Swing.Time....	0.9934
UPDRS1_score	Tray	Swing.Time..s.	1
UPDRS1_score	Tray	Toe.Off.Angle..deg.	1
UPDRS1_score	Tray	Turning.Angle..deg.	1
UPDRS1_score	TUG	Gait.Speed..m.s.	0.9934
UPDRS1_score	TUG	Heel.Strike.Angle..deg.	1
UPDRS1_score	TUG	Landing.Impact..g.	1
UPDRS1_score	TUG	Max..Foot.Clearance..cm.	1
UPDRS1_score	TUG	Max..Lateral.Excursion..cm.	1
UPDRS1_score	TUG	Max..Sensor.Lift..cm.	0.3096
UPDRS1_score	TUG	Max..Toe.Clearance..cm.	1
UPDRS1_score	TUG	Stance.Time....	1
UPDRS1_score	TUG	Stance.Time..s.	1
UPDRS1_score	TUG	Stride.Length..cm.	0.6225
UPDRS1_score	TUG	Stride.Time..s.	1
UPDRS1_score	TUG	Swing.Time....	1
UPDRS1_score	TUG	Swing.Time..s.	1
UPDRS1_score	TUG	Toe.Off.Angle..deg.	0.9966
UPDRS1_score	TUG	Turning.Angle..deg.	1
UPDRS1_score	Turn	Gait.Speed..m.s.	0.9934
UPDRS1_score	Turn	Heel.Strike.Angle..deg.	1
UPDRS1_score	Turn	Landing.Impact..g.	1
UPDRS1_score	Turn	Max..Foot.Clearance..cm.	1
UPDRS1_score	Turn	Max..Lateral.Excursion..cm.	1
UPDRS1_score	Turn	Max..Sensor.Lift..cm.	1
UPDRS1_score	Turn	Max..Toe.Clearance..cm.	1
UPDRS1_score	Turn	Stance.Time....	0.9934
UPDRS1_score	Turn	Stance.Time..s.	1
UPDRS1_score	Turn	Stride.Length..cm.	0.6225
UPDRS1_score	Turn	Stride.Time..s.	1
UPDRS1_score	Turn	Swing.Time....	0.9934
UPDRS1_score	Turn	Swing.Time..s.	1
UPDRS1_score	Turn	Toe.Off.Angle..deg.	1
UPDRS1_score	Turn	Turning.Angle..deg.	1
UPDRS2_rdmSlope	Count	Gait.Speed..m.s.	0.2559
UPDRS2_rdmSlope	Count	Heel.Strike.Angle..deg.	1
UPDRS2_rdmSlope	Count	Landing.Impact..g.	1
UPDRS2_rdmSlope	Count	Max..Foot.Clearance..cm.	1
UPDRS2_rdmSlope	Count	Max..Lateral.Excursion..cm.	1
UPDRS2_rdmSlope	Count	Max..Sensor.Lift..cm.	0.7862
UPDRS2_rdmSlope	Count	Max..Toe.Clearance..cm.	0.2895
UPDRS2_rdmSlope	Count	Stance.Time....	0.7898
UPDRS2_rdmSlope	Count	Stance.Time..s.	1
UPDRS2_rdmSlope	Count	Stride.Length..cm.	0.3646
UPDRS2_rdmSlope	Count	Stride.Time..s.	1
UPDRS2_rdmSlope	Count	Swing.Time....	0.7898
UPDRS2_rdmSlope	Count	Swing.Time..s.	1
UPDRS2_rdmSlope	Count	Toe.Off.Angle..deg.	0.2559
UPDRS2_rdmSlope	Count	Turning.Angle..deg.	1
UPDRS2_rdmSlope	Tray	Gait.Speed..m.s.	0.0205
UPDRS2_rdmSlope	Tray	Heel.Strike.Angle..deg.	1
UPDRS2_rdmSlope	Tray	Landing.Impact..g.	1
UPDRS2_rdmSlope	Tray	Max..Foot.Clearance..cm.	0.3646
UPDRS2_rdmSlope	Tray	Max..Lateral.Excursion..cm.	0.3054
UPDRS2_rdmSlope	Tray	Max..Sensor.Lift..cm.	0.6871
UPDRS2_rdmSlope	Tray	Max..Toe.Clearance..cm.	0.0205
UPDRS2_rdmSlope	Tray	Stance.Time....	0.3054
UPDRS2_rdmSlope	Tray	Stance.Time..s.	1
UPDRS2_rdmSlope	Tray	Stride.Length..cm.	0.0075
UPDRS2_rdmSlope	Tray	Stride.Time..s.	1
UPDRS2_rdmSlope	Tray	Swing.Time....	0.3054
UPDRS2_rdmSlope	Tray	Swing.Time..s.	1
UPDRS2_rdmSlope	Tray	Toe.Off.Angle..deg.	0.0935
UPDRS2_rdmSlope	Tray	Turning.Angle..deg.	1
UPDRS2_rdmSlope	TUG	Gait.Speed..m.s.	0.0013
UPDRS2_rdmSlope	TUG	Heel.Strike.Angle..deg.	1
UPDRS2_rdmSlope	TUG	Landing.Impact..g.	1
UPDRS2_rdmSlope	TUG	Max..Foot.Clearance..cm.	1
UPDRS2_rdmSlope	TUG	Max..Lateral.Excursion..cm.	1
UPDRS2_rdmSlope	TUG	Max..Sensor.Lift..cm.	0.2559
UPDRS2_rdmSlope	TUG	Max..Toe.Clearance..cm.	0.0891
UPDRS2_rdmSlope	TUG	Stance.Time....	0.1463
UPDRS2_rdmSlope	TUG	Stance.Time..s.	0.475
UPDRS2_rdmSlope	TUG	Stride.Length..cm.	0.0013
UPDRS2_rdmSlope	TUG	Stride.Time..s.	0.7898
UPDRS2_rdmSlope	TUG	Swing.Time....	0.1463
UPDRS2_rdmSlope	TUG	Swing.Time..s.	1
UPDRS2_rdmSlope	TUG	Toe.Off.Angle..deg.	0.0013
UPDRS2_rdmSlope	TUG	Turning.Angle..deg.	1
UPDRS2_rdmSlope	Turn	Gait.Speed..m.s.	0.7898
UPDRS2_rdmSlope	Turn	Heel.Strike.Angle..deg.	1
UPDRS2_rdmSlope	Turn	Landing.Impact..g.	1
UPDRS2_rdmSlope	Turn	Max..Foot.Clearance..cm.	1
UPDRS2_rdmSlope	Turn	Max..Lateral.Excursion..cm.	1
UPDRS2_rdmSlope	Turn	Max..Sensor.Lift..cm.	0.4342
UPDRS2_rdmSlope	Turn	Max..Toe.Clearance..cm.	1
UPDRS2_rdmSlope	Turn	Stance.Time....	1
UPDRS2_rdmSlope	Turn	Stance.Time..s.	1
UPDRS2_rdmSlope	Turn	Stride.Length..cm.	0.3646
UPDRS2_rdmSlope	Turn	Stride.Time..s.	1
UPDRS2_rdmSlope	Turn	Swing.Time....	1
UPDRS2_rdmSlope	Turn	Swing.Time..s.	1
UPDRS2_rdmSlope	Turn	Toe.Off.Angle..deg.	0.077
UPDRS2_rdmSlope	Turn	Turning.Angle..deg.	1
UPDRS2_score	Count	Gait.Speed..m.s.	0.2032
UPDRS2_score	Count	Heel.Strike.Angle..deg.	1
UPDRS2_score	Count	Landing.Impact..g.	1
UPDRS2_score	Count	Max..Foot.Clearance..cm.	0.9033
UPDRS2_score	Count	Max..Lateral.Excursion..cm.	1
UPDRS2_score	Count	Max..Sensor.Lift..cm.	0.4106
UPDRS2_score	Count	Max..Toe.Clearance..cm.	0.1295
UPDRS2_score	Count	Stance.Time....	1
UPDRS2_score	Count	Stance.Time..s.	1
UPDRS2_score	Count	Stride.Length..cm.	0.3959
UPDRS2_score	Count	Stride.Time..s.	1
UPDRS2_score	Count	Swing.Time....	1
UPDRS2_score	Count	Swing.Time..s.	1
UPDRS2_score	Count	Toe.Off.Angle..deg.	1
UPDRS2_score	Count	Turning.Angle..deg.	1
UPDRS2_score	Tray	Gait.Speed..m.s.	0.0546
UPDRS2_score	Tray	Heel.Strike.Angle..deg.	1
UPDRS2_score	Tray	Landing.Impact..g.	1
UPDRS2_score	Tray	Max..Foot.Clearance..cm.	0.1266
UPDRS2_score	Tray	Max..Lateral.Excursion..cm.	0.4106
UPDRS2_score	Tray	Max..Sensor.Lift..cm.	0.3647
UPDRS2_score	Tray	Max..Toe.Clearance..cm.	0.1295
UPDRS2_score	Tray	Stance.Time....	0.3609
UPDRS2_score	Tray	Stance.Time..s.	1
UPDRS2_score	Tray	Stride.Length..cm.	0.0176
UPDRS2_score	Tray	Stride.Time..s.	1
UPDRS2_score	Tray	Swing.Time....	0.3609
UPDRS2_score	Tray	Swing.Time..s.	1
UPDRS2_score	Tray	Toe.Off.Angle..deg.	0.3655
UPDRS2_score	Tray	Turning.Angle..deg.	1
UPDRS2_score	TUG	Gait.Speed..m.s.	0.0138
UPDRS2_score	TUG	Heel.Strike.Angle..deg.	1
UPDRS2_score	TUG	Landing.Impact..g.	1
UPDRS2_score	TUG	Max..Foot.Clearance..cm.	0.6731
UPDRS2_score	TUG	Max..Lateral.Excursion..cm.	1
UPDRS2_score	TUG	Max..Sensor.Lift..cm.	0.3655
UPDRS2_score	TUG	Max..Toe.Clearance..cm.	0.0138
UPDRS2_score	TUG	Stance.Time....	0.3647
UPDRS2_score	TUG	Stance.Time..s.	1
UPDRS2_score	TUG	Stride.Length..cm.	0.0074
UPDRS2_score	TUG	Stride.Time..s.	1
UPDRS2_score	TUG	Swing.Time....	0.3647
UPDRS2_score	TUG	Swing.Time..s.	1
UPDRS2_score	TUG	Toe.Off.Angle..deg.	0.0785
UPDRS2_score	TUG	Turning.Angle..deg.	1
UPDRS2_score	Turn	Gait.Speed..m.s.	1
UPDRS2_score	Turn	Heel.Strike.Angle..deg.	1
UPDRS2_score	Turn	Landing.Impact..g.	1
UPDRS2_score	Turn	Max..Foot.Clearance..cm.	0.6
UPDRS2_score	Turn	Max..Lateral.Excursion..cm.	1
UPDRS2_score	Turn	Max..Sensor.Lift..cm.	1
UPDRS2_score	Turn	Max..Toe.Clearance..cm.	1
UPDRS2_score	Turn	Stance.Time....	0.5355
UPDRS2_score	Turn	Stance.Time..s.	1
UPDRS2_score	Turn	Stride.Length..cm.	0.3959
UPDRS2_score	Turn	Stride.Time..s.	1
UPDRS2_score	Turn	Swing.Time....	0.5355
UPDRS2_score	Turn	Swing.Time..s.	0.2032
UPDRS2_score	Turn	Toe.Off.Angle..deg.	1
UPDRS2_score	Turn	Turning.Angle..deg.	1
UPDRS3_rdmSlope	Count	Gait.Speed..m.s.	1
UPDRS3_rdmSlope	Count	Heel.Strike.Angle..deg.	1
UPDRS3_rdmSlope	Count	Landing.Impact..g.	1
UPDRS3_rdmSlope	Count	Max..Foot.Clearance..cm.	1
UPDRS3_rdmSlope	Count	Max..Lateral.Excursion..cm.	1
UPDRS3_rdmSlope	Count	Max..Sensor.Lift..cm.	1
UPDRS3_rdmSlope	Count	Max..Toe.Clearance..cm.	1
UPDRS3_rdmSlope	Count	Stance.Time....	0.4157
UPDRS3_rdmSlope	Count	Stance.Time..s.	1
UPDRS3_rdmSlope	Count	Stride.Length..cm.	1
UPDRS3_rdmSlope	Count	Stride.Time..s.	1
UPDRS3_rdmSlope	Count	Swing.Time....	0.4157
UPDRS3_rdmSlope	Count	Swing.Time..s.	1
UPDRS3_rdmSlope	Count	Toe.Off.Angle..deg.	1
UPDRS3_rdmSlope	Count	Turning.Angle..deg.	1
UPDRS3_rdmSlope	Tray	Gait.Speed..m.s.	0.4157
UPDRS3_rdmSlope	Tray	Heel.Strike.Angle..deg.	1
UPDRS3_rdmSlope	Tray	Landing.Impact..g.	1
UPDRS3_rdmSlope	Tray	Max..Foot.Clearance..cm.	1
UPDRS3_rdmSlope	Tray	Max..Lateral.Excursion..cm.	1
UPDRS3_rdmSlope	Tray	Max..Sensor.Lift..cm.	1
UPDRS3_rdmSlope	Tray	Max..Toe.Clearance..cm.	1
UPDRS3_rdmSlope	Tray	Stance.Time....	0.4157
UPDRS3_rdmSlope	Tray	Stance.Time..s.	1
UPDRS3_rdmSlope	Tray	Stride.Length..cm.	0.9524
UPDRS3_rdmSlope	Tray	Stride.Time..s.	1
UPDRS3_rdmSlope	Tray	Swing.Time....	0.4157
UPDRS3_rdmSlope	Tray	Swing.Time..s.	1
UPDRS3_rdmSlope	Tray	Toe.Off.Angle..deg.	1
UPDRS3_rdmSlope	Tray	Turning.Angle..deg.	1
UPDRS3_rdmSlope	TUG	Gait.Speed..m.s.	1
UPDRS3_rdmSlope	TUG	Heel.Strike.Angle..deg.	1
UPDRS3_rdmSlope	TUG	Landing.Impact..g.	1
UPDRS3_rdmSlope	TUG	Max..Foot.Clearance..cm.	1
UPDRS3_rdmSlope	TUG	Max..Lateral.Excursion..cm.	1
UPDRS3_rdmSlope	TUG	Max..Sensor.Lift..cm.	1
UPDRS3_rdmSlope	TUG	Max..Toe.Clearance..cm.	1
UPDRS3_rdmSlope	TUG	Stance.Time....	1
UPDRS3_rdmSlope	TUG	Stance.Time..s.	1
UPDRS3_rdmSlope	TUG	Stride.Length..cm.	1
UPDRS3_rdmSlope	TUG	Stride.Time..s.	1
UPDRS3_rdmSlope	TUG	Swing.Time....	1
UPDRS3_rdmSlope	TUG	Swing.Time..s.	1
UPDRS3_rdmSlope	TUG	Toe.Off.Angle..deg.	1
UPDRS3_rdmSlope	TUG	Turning.Angle..deg.	1
UPDRS3_rdmSlope	Turn	Gait.Speed..m.s.	1
UPDRS3_rdmSlope	Turn	Heel.Strike.Angle..deg.	1
UPDRS3_rdmSlope	Turn	Landing.Impact..g.	1
UPDRS3_rdmSlope	Turn	Max..Foot.Clearance..cm.	1
UPDRS3_rdmSlope	Turn	Max..Lateral.Excursion..cm.	1
UPDRS3_rdmSlope	Turn	Max..Sensor.Lift..cm.	1
UPDRS3_rdmSlope	Turn	Max..Toe.Clearance..cm.	1
UPDRS3_rdmSlope	Turn	Stance.Time....	1
UPDRS3_rdmSlope	Turn	Stance.Time..s.	1
UPDRS3_rdmSlope	Turn	Stride.Length..cm.	1
UPDRS3_rdmSlope	Turn	Stride.Time..s.	1
UPDRS3_rdmSlope	Turn	Swing.Time....	1
UPDRS3_rdmSlope	Turn	Swing.Time..s.	1
UPDRS3_rdmSlope	Turn	Toe.Off.Angle..deg.	1
UPDRS3_rdmSlope	Turn	Turning.Angle..deg.	1
UPDRS3_score	Count	Gait.Speed..m.s.	0.0787
UPDRS3_score	Count	Heel.Strike.Angle..deg.	1
UPDRS3_score	Count	Landing.Impact..g.	0.9599
UPDRS3_score	Count	Max..Foot.Clearance..cm.	1
UPDRS3_score	Count	Max..Lateral.Excursion..cm.	0.7652
UPDRS3_score	Count	Max..Sensor.Lift..cm.	0.0787
UPDRS3_score	Count	Max..Toe.Clearance..cm.	1
UPDRS3_score	Count	Stance.Time....	1
UPDRS3_score	Count	Stance.Time..s.	1
UPDRS3_score	Count	Stride.Length..cm.	0.0787
UPDRS3_score	Count	Stride.Time..s.	1
UPDRS3_score	Count	Swing.Time....	1
UPDRS3_score	Count	Swing.Time..s.	1
UPDRS3_score	Count	Toe.Off.Angle..deg.	0.2878
UPDRS3_score	Count	Turning.Angle..deg.	1
UPDRS3_score	Tray	Gait.Speed..m.s.	0.0138
UPDRS3_score	Tray	Heel.Strike.Angle..deg.	1
UPDRS3_score	Tray	Landing.Impact..g.	0.3189
UPDRS3_score	Tray	Max..Foot.Clearance..cm.	1
UPDRS3_score	Tray	Max..Lateral.Excursion..cm.	0.8345
UPDRS3_score	Tray	Max..Sensor.Lift..cm.	0.1572
UPDRS3_score	Tray	Max..Toe.Clearance..cm.	0.1322
UPDRS3_score	Tray	Stance.Time....	1
UPDRS3_score	Tray	Stance.Time..s.	1
UPDRS3_score	Tray	Stride.Length..cm.	0.0058
UPDRS3_score	Tray	Stride.Time..s.	1
UPDRS3_score	Tray	Swing.Time....	1
UPDRS3_score	Tray	Swing.Time..s.	1
UPDRS3_score	Tray	Toe.Off.Angle..deg.	0.1669
UPDRS3_score	Tray	Turning.Angle..deg.	1
UPDRS3_score	TUG	Gait.Speed..m.s.	0.0002
UPDRS3_score	TUG	Heel.Strike.Angle..deg.	1
UPDRS3_score	TUG	Landing.Impact..g.	0.2112
UPDRS3_score	TUG	Max..Foot.Clearance..cm.	0.3189
UPDRS3_score	TUG	Max..Lateral.Excursion..cm.	1
UPDRS3_score	TUG	Max..Sensor.Lift..cm.	0.3212
UPDRS3_score	TUG	Max..Toe.Clearance..cm.	0.0089
UPDRS3_score	TUG	Stance.Time....	0.0787
UPDRS3_score	TUG	Stance.Time..s.	0.1669
UPDRS3_score	TUG	Stride.Length..cm.	0.0002
UPDRS3_score	TUG	Stride.Time..s.	0.3189
UPDRS3_score	TUG	Swing.Time....	0.0787
UPDRS3_score	TUG	Swing.Time..s.	1
UPDRS3_score	TUG	Toe.Off.Angle..deg.	0.0182
UPDRS3_score	TUG	Turning.Angle..deg.	1
UPDRS3_score	Turn	Gait.Speed..m.s.	0.0787
UPDRS3_score	Turn	Heel.Strike.Angle..deg.	1
UPDRS3_score	Turn	Landing.Impact..g.	1
UPDRS3_score	Turn	Max..Foot.Clearance..cm.	1
UPDRS3_score	Turn	Max..Lateral.Excursion..cm.	1
UPDRS3_score	Turn	Max..Sensor.Lift..cm.	0.6938
UPDRS3_score	Turn	Max..Toe.Clearance..cm.	0.2394
UPDRS3_score	Turn	Stance.Time....	0.5769
UPDRS3_score	Turn	Stance.Time..s.	1
UPDRS3_score	Turn	Stride.Length..cm.	0.0297
UPDRS3_score	Turn	Stride.Time..s.	1
UPDRS3_score	Turn	Swing.Time....	0.5769
UPDRS3_score	Turn	Swing.Time..s.	1
UPDRS3_score	Turn	Toe.Off.Angle..deg.	0.3853
UPDRS3_score	Turn	Turning.Angle..deg.	1

## Sheet: Erlangen
Outcome	Task	Gait Parameter	adjusted p-value
Axial_rdmSlope	2x10mPrefWithStop	gait.velocity..m.s.	1
Axial_rdmSlope	2x10mPrefWithStop	stance.time..s.	1
Axial_rdmSlope	2x10mPrefWithStop	stride.length..m.	1
Axial_rdmSlope	2x10mPrefWithStop	stride.time..s.	1
Axial_rdmSlope	2x10mPrefWithStop	swing.time..s.	1
Axial_rdmSlope	4x10mPrefWithoutStop	gait.velocity..m.s.	1
Axial_rdmSlope	4x10mPrefWithoutStop	stance.time..s.	1
Axial_rdmSlope	4x10mPrefWithoutStop	stride.length..m.	1
Axial_rdmSlope	4x10mPrefWithoutStop	stride.time..s.	1
Axial_rdmSlope	4x10mPrefWithoutStop	swing.time..s.	0.5011
Axial_rdmSlope	TUG	gait.velocity..m.s.	1
Axial_rdmSlope	TUG	stance.time..s.	0
Axial_rdmSlope	TUG	stride.length..m.	0
Axial_rdmSlope	TUG	stride.time..s.	0
Axial_rdmSlope	TUG	swing.time..s.	0
Axial_score	2x10mPrefWithStop	gait.velocity..m.s.	0.0052
Axial_score	2x10mPrefWithStop	stance.time..s.	0.0052
Axial_score	2x10mPrefWithStop	stride.length..m.	0.0296
Axial_score	2x10mPrefWithStop	stride.time..s.	0.0052
Axial_score	2x10mPrefWithStop	swing.time..s.	0.1812
Axial_score	4x10mPrefWithoutStop	gait.velocity..m.s.	0.0052
Axial_score	4x10mPrefWithoutStop	stance.time..s.	0.0499
Axial_score	4x10mPrefWithoutStop	stride.length..m.	0.0127
Axial_score	4x10mPrefWithoutStop	stride.time..s.	0.0388
Axial_score	4x10mPrefWithoutStop	swing.time..s.	0.0764
Axial_score	TUG	gait.velocity..m.s.	0.0052
Axial_score	TUG	stance.time..s.	0.0052
Axial_score	TUG	stride.length..m.	0.0468
Axial_score	TUG	stride.time..s.	0.0052
Axial_score	TUG	swing.time..s.	0.0136
latenttime	2x10mPrefWithStop	gait.velocity..m.s.	0.2762
latenttime	2x10mPrefWithStop	stance.time..s.	1
latenttime	2x10mPrefWithStop	stride.length..m.	0.0151
latenttime	2x10mPrefWithStop	stride.time..s.	1
latenttime	2x10mPrefWithStop	swing.time..s.	0.4057
latenttime	4x10mPrefWithoutStop	gait.velocity..m.s.	0.0007
latenttime	4x10mPrefWithoutStop	stance.time..s.	1
latenttime	4x10mPrefWithoutStop	stride.length..m.	0
latenttime	4x10mPrefWithoutStop	stride.time..s.	1
latenttime	4x10mPrefWithoutStop	swing.time..s.	0.1923
latenttime	TUG	gait.velocity..m.s.	0.0461
latenttime	TUG	stance.time..s.	0.0086
latenttime	TUG	stride.length..m.	0
latenttime	TUG	stride.time..s.	0.0011
latenttime	TUG	swing.time..s.	0.0011
UPDRS3_rdmSlope	2x10mPrefWithStop	gait.velocity..m.s.	1
UPDRS3_rdmSlope	2x10mPrefWithStop	stance.time..s.	1
UPDRS3_rdmSlope	2x10mPrefWithStop	stride.length..m.	0.6555
UPDRS3_rdmSlope	2x10mPrefWithStop	stride.time..s.	1
UPDRS3_rdmSlope	2x10mPrefWithStop	swing.time..s.	1
UPDRS3_rdmSlope	4x10mPrefWithoutStop	gait.velocity..m.s.	1
UPDRS3_rdmSlope	4x10mPrefWithoutStop	stance.time..s.	1
UPDRS3_rdmSlope	4x10mPrefWithoutStop	stride.length..m.	1
UPDRS3_rdmSlope	4x10mPrefWithoutStop	stride.time..s.	1
UPDRS3_rdmSlope	4x10mPrefWithoutStop	swing.time..s.	1
UPDRS3_rdmSlope	TUG	gait.velocity..m.s.	1
UPDRS3_rdmSlope	TUG	stance.time..s.	1
UPDRS3_rdmSlope	TUG	stride.length..m.	1
UPDRS3_rdmSlope	TUG	stride.time..s.	1
UPDRS3_rdmSlope	TUG	swing.time..s.	1
UPDRS3_score	2x10mPrefWithStop	gait.velocity..m.s.	0.0083
UPDRS3_score	2x10mPrefWithStop	stance.time..s.	0.0083
UPDRS3_score	2x10mPrefWithStop	stride.length..m.	0.0741
UPDRS3_score	2x10mPrefWithStop	stride.time..s.	0.0083
UPDRS3_score	2x10mPrefWithStop	swing.time..s.	0.1934
UPDRS3_score	4x10mPrefWithoutStop	gait.velocity..m.s.	0.0083
UPDRS3_score	4x10mPrefWithoutStop	stance.time..s.	0.0182
UPDRS3_score	4x10mPrefWithoutStop	stride.length..m.	0.0492
UPDRS3_score	4x10mPrefWithoutStop	stride.time..s.	0.0127
UPDRS3_score	4x10mPrefWithoutStop	swing.time..s.	0.0466
UPDRS3_score	TUG	gait.velocity..m.s.	0.0214
UPDRS3_score	TUG	stance.time..s.	0.0089
UPDRS3_score	TUG	stride.length..m.	0.2154
UPDRS3_score	TUG	stride.time..s.	0.0093
UPDRS3_score	TUG	swing.time..s.	0.1857
